# Supplementary material for: The Senolytic Effect of Indole-3-Carbinol (I3C) on Mouse Embryonic (MEF) and Human Fibroblast Cell Lines
Source: Int J Mol Sci. 2024 Oct 30;25(21):11652. doi: 10.3390/ijms252111652 (PMC11546363; doi:10.3390/ijms252111652)
Supplement: Supplementary file 1 [file ijms-25-11652-s001.zip]

Archive with 1 entries (1 files):
- ijms-3263393-supplementary-figure S1.pdf
